# Supplementary material for: Synthesis and Antimicrobial Activity of (E)-1-Aryl-2-(1H-tetrazol-5-yl)acrylonitrile Derivatives via [3+2] Cycloaddition Reaction Using Reusable Heterogeneous Nanocatalyst under Microwave Irradiation
Source: Molecules. 2024 Sep 12;29(18):4339. doi: 10.3390/molecules29184339 (PMC11434072; doi:10.3390/molecules29184339)
Supplement: Supplementary file 1 [file molecules-29-04339-s001.zip]

Archive with 1 entries (1 files):
- molecules-3175529-supplementary.pdf
